# Supplementary material for: OsSPLs Regulate Male Fertility in Response to Different Temperatures by Flavonoid Biosynthesis and Tapetum PCD in PTGMS Rice
Source: Int J Mol Sci. 2022 Mar 29;23(7):3744. doi: 10.3390/ijms23073744 (PMC8998824; doi:10.3390/ijms23073744)
Supplement: Supplementary file 1 [file ijms-23-03744-s001.zip]

Archive with 1 entries (1 files):
- ijms-1643568-supplementary.pdf
